# Supplementary material for: Soleris® Automated System for the Rapid Detection of Burkholderia cepacia Complex in Cosmetic Products
Source: J AOAC Int. 2022 Sep 21;106(1):171–8. doi: 10.1093/jaoacint/qsac109 (PMC9779911; doi:10.1093/jaoacint/qsac109)
Supplement: qsac109_Supplementary_Data [file qsac109_supplementary_data.zip]

Archive with 4 entries (3 files):
- suppl_data/
- suppl_data/aoac-22-0130-File014.docx
- suppl_data/aoac-22-0130-File013.docx
- suppl_data/aoac-22-0130-File012.docx
